# Supplementary material for: ATP1A3 Mutations and Genotype-Phenotype Correlation of Alternating Hemiplegia of Childhood in Chinese Patients
Source: PLoS One. 2014 May 19;9(5):e97274. doi: 10.1371/journal.pone.0097274 (PMC4026576; doi:10.1371/journal.pone.0097274)
Supplement: Table S1 — Collection of all variants on ATP1A3 . The ‘Source’ pointed out where the variant was gathered from. The ‘Position’ of insertion and deletion was the gap opening position at cDNA level. ‘1’ in ‘Transmembrane’ column meant the variant located at transmembrane domain which were defined according to Uniprot database. The ‘Frequency’ meant how many individuals carrying the variant. (XLSX) [file pone.0097274.s003.xlsx]

## Sheet: Table S1
Category	Source	Mutation	Position	Transmembrane	Frequency
neutral	NHLBI	R64Q	64	0	1
AHC	patient	S137F	137	1	2
AHC	patient	S137Y	137	1	3
AHC	patient	Q140L	140	1	1
neutral	NHLBI	K184R	184	0	1
neutral	1000Genomes	P219A	219	0	1
AHC	patient	D220N	220	0	1
AHC	patient	I274N	274	0	2
RDP	patient	I274T	274	0	1
RDP	patient	E277K	277	0	2
AHC	patient	V322D	322	1	1
RDP	patient	c.979_981del3	327	1	1
AHC	patient	C333F	333	0	2
neutral	NHLBI	R340H	340	0	1
AHC	patient	T370N	370	0	1
AHC	patient	L371P	371	0	1
neutral	NHLBI	S405L	405	0	1
neutral	NHLBI	R461C	461	0	1
neutral	NHLBI	R463C	463	0	1
neutral	NHLBI	A468V	468	0	1
neutral	NHLBI	D521E	521	0	1
neutral	NHLBI	E552Q	552	0	1
RDP	patient	T613M	613	0	14
neutral	NHLBI	V642I	642	0	1
neutral	NHLBI	D659N	659	0	1
RDP	patient	S684F	684	0	1
neutral	NHLBI	G699R	699	0	1
neutral	NHLBI	c.2111_2115del5	704	0	1
AHC	patient	G706R	706	0	1
AHC	patient	G755C	755	0	3
AHC	patient	G755S	755	0	2
RDP	patient	R756H	756	0	2
RDP	patient	I758S	758	0	13
AHC	patient	L770R	770	1	1
AHC	patient	T771I	771	1	1
AHC	patient	T771N	771	1	1
AHC	patient	S772R	772	1	2
AHC	patient	N773I	773	1	1
AHC	patient	N773S	773	1	1
RDP	patient	F780L	780	1	2
AHC	patient	D801N	801	1	64
RDP	patient	D801Y	801	1	4
AHC	patient	L802P	802	1	1
AHC	patient	D805H	805	1	1
AHC	patient	M806K	806	1	1
AHC	patient	M806R	806	1	1
AHC	patient	P808L	808	1	1
AHC	patient	I810N	810	1	1
AHC	patient	I810S	810	1	1
AHC	patient	S811P	811	1	4
AHC	patient	E815K	815	0	39
neutral	NHLBI	R830Q	830	0	1
AHC	patient	L839P	839	1	1
AHC	patient	c.2542+1G>A	848	1	2
neutral	NHLBI	G854V	854	1	1
neutral	NHLBI	V885I	885	0	1
AHC	patient	G893R	893	0	1
AHC	patient	c.2755_2757del3	919	1	1
AHC	patient	D923N	923	1	2
RDP	patient	D923N	923	1	2
AHC	patient	D923Y	923	1	2
AHC	patient	C927Y	927	1	1
AHC	patient	G947R	947	1	15
AHC	patient	A955D	955	1	1
neutral	NHLBI	P962H	962	0	1
neutral	1000Genomes	G963S	963	0	1
AHC	patient	D992Y	992	1	1
RDP	patient	c.3191_3193dupTAC	1013	0	1
