# Supplementary material for: ATP1A3 Mutations and Genotype-Phenotype Correlation of Alternating Hemiplegia of Childhood in Chinese Patients
Source: PLoS One. 2014 May 19;9(5):e97274. doi: 10.1371/journal.pone.0097274 (PMC4026576; doi:10.1371/journal.pone.0097274)
Supplement: Table S2 — Molecular features investigated for ATP1A3 missense mutations. The value matrix of molecular features for each mutation. Full descriptions of each molecular feature was listed under the matrix. (XLSX) [file pone.0097274.s004.xlsx]

## Sheet: Table S2
category1	category2	mutation	ss_wt_E1_C	ss_wt_E1_E	ss_wt_E1_G	ss_wt_E1_H	ss_wt_E1_T	ss_wt_E2_C	ss_wt_E2_E	ss_wt_E2_G	ss_wt_E2_H	ss_wt_E2_T	ss_equal_E2	ss3_equal_E2	absdiff_phi_E1	absdiff_phi_E2	absdiff_psi_E1	absdiff_psi_E2	absdiff_chi1_E1	absdiff_chi1_E2	nac5_E1	nac5_E2	nac7_E1	nac7_E2	diff_hbond_E1	diff_hbond_E2	tango_wt	diff_tango	frag_equal	cbeta_wt_E1	cbeta_wt_E2	back5_E1	back5_E2	diff_energy_E1	diff_energy_E2	blosum	grantham	wt_freq	mt_freq	diff_freq	conserv	transmem	Foldx_stab_E1	FoldX_stab_E2	PoPMuSiC_Acc_E1	PoPMuSiC_DDGp_E1	PoPMuSiC_Acc_E2	PoPMuSiC_DDGp_E2	SCpred_inStabCenter
neutral		R64Q	0	0	0	1	0	0	0	0	1	0	1	1	2.53	7.68	1.19	9.95	3.737	348.171	128.88	152.56	64	75.8	-1	0	0	0	1	9	9	0.03458	0.05642	0.8226	-1.8446	1	43	0.4795	0.0967	-0.3828	2.5791	0	1.7147	-0.355	60.55	-0.06	71.88	-0.07	0
disease	AHC	S137F	0	0	0	1	0	0	0	0	1	0	1	1	2.49	4.6	1.7	0.31	3.143	90.749	16.3	15	20.9	19.2	-1	0	1.97	65.5	0	20	20	0.12016	0.16126	12.8667	2.3808	-2	155	0.286	0.0008	-0.2852	1.6482	1	-6.0333	-2.246	10.79	0.36	15.41	0.12	1
disease	AHC	S137Y	0	0	0	1	0	0	0	0	1	0	1	1	2.67	5.03	2.11	1.6	1.212	90.922	16.3	15	20.9	19.2	0	1	1.97	35.69	0	20	20	0.123	0.1307	8.1371	7.2207	-2	144	0.286	0.0007	-0.2853	1.6482	1	-5.353	-5.313	10.79	0.54	15.41	0.29	1
disease	AHC	Q140L	0	0	0	1	0	0	0	0	1	0	1	1	1.48	1.68	1.52	3.18	9.764	339.522	7.08	25.37	5	18	0	-2	0.02	2.06	1	23	22	0.06016	0.02768	0.3131	0.5188	-2	113	1	0	-1	0	1	-2.2308	-3.611	2.59	0.35	11.39	-0.03	1
neutral		K184R	0	1	0	0	0	0	1	0	0	0	1	1	1.62	3.05	1.33	3.5	6.957	351.094	64.46	118.67	39.5	72.7	0	1	0	0	1	18	10	0.03566	0.04016	-0.9113	1.7643	2	26	0.3437	0.1396	-0.2041	3.1332	0	-0.4284	-0.573	23.47	0.19	53.14	-0.14	1
neutral		P219A	1	0	0	0	0	0	0	0	0	1	1	1	3.72	1.45	10.92	1.59	31.101	23.572	39.77	51.53	33.2	43	0	0	0	0	1	15	17	0.0861	0.03318	-2.0159	-13.4893	-1	27	0.2076	0.1192	-0.0884	3.1375	0	-0.3076	1.514	27.25	0.73	36.78	1	0
disease	AHC	D220N	1	0	0	0	0	0	0	0	0	1	1	1	3.29	7.2	0.91	10.69	6.107	99.726	100.59	100.35	98	97.7	-1	0	0	0	1	11	16	0.05252	0.09102	-2.9944	-4.3389	1	23	0.3767	0.0072	-0.3695	2.2399	0	-7.6911	-6.116	72.46	0.08	69.31	-0.07	0
disease	AHC	I274N	0	0	0	1	0	0	0	0	1	0	1	1	0.56	6.58	2.72	2.78	0.368	9.296	5.57	0.2	4	0.1	0	0	0	0	1	23	23	0.04084	0.07786	-11.5117	-3.465	-3	149	0.4653	0.0007	-0.4646	1.3505	0	6.2916	2.943	3.87	1.74	0.55	2.25	1
disease	RDP	I274T	0	0	0	1	0	0	0	0	1	0	1	1	5.73	13.5	2.99	6.79	124.888	220.631	5.57	0.2	4	0.1	0	1	0	0	1	23	23	0.10342	0.07838	-5.7945	-0.4123	-1	89	0.4653	0.0017	-0.4636	1.3505	0	4.8875	-0.431	3.87	1.21	0.55	1.63	1
disease	RDP	E277K	0	0	0	1	0	0	0	0	1	0	1	1	0.73	6.05	0.1	1.52	1.688	60.169	19.89	1.88	14.8	1.4	-1	0	0	0	1	20	23	0.02004	0.10686	-2.0916	3.9747	1	56	0.4311	0.4072	-0.0239	1.9275	0	4.5563	5.893	11.82	0.73	2.15	1.12	1
disease	AHC	V322D	0	0	0	0	1	1	0	0	0	0	1	1	12.46	3.85	1.35	1.42	343.173	3.2	0.59	0.21	0.5	0.2	-1	0	0	0	1	23	26	0.08898	0.07498	1.7979	-2.2713	-3	152	0.5481	0.0003	-0.5478	1.1546	1	-0.5418	1.759	1.22	2.88	0.61	2.88	1
disease	AHC	C333F	0	0	0	1	0	0	0	0	1	0	1	1	6.03	2.05	4.42	2.76	1.964	118.347	0.15	0	0.2	0	0	0	0.01	0.34	1	28	26	0.16758	0.06136	7.4424	6.957	-2	205	0.6565	0.0008	-0.6557	1.5619	0	-4.2909	-8.454	0	0.93	0	0.73	1
neutral		R340H	0	0	0	1	0	0	0	0	1	0	1	1	1.02	5.31	2.05	2.17	10.373	4.462	62.26	45.58	30.9	22.6	0	-2	0	0	1	17	17	0.0253	0.02628	0.247	0.3125	0	29	0.8819	0.0014	-0.8805	0.6916	0	-0.7498	-0.671	23.83	1.01	16.41	0.82	0
disease	AHC	T370N	0	0	0	0	1	0	0	0	1	0	1	1	0.26	7.82	3.27	5.33	221.99	226.226	0	0.58	0	0.6	0	1	0	0	1	26	27	0.10494	0.05088	-20.7853	-17.7338	0	65	1	0	-1	0	0	2.1884	-1.015	0	1.58	0	1.46	1
disease	AHC	L371P	0	0	0	0	1	0	0	0	1	0	0	0	0.73	3.67	2.33	0.09	76.71	27.525	0	1.25	0	0.9	-1	-1	0	0	1	27	28	0.20824	0.15466	22.2907	17.4352	-3	98	1	0	-1	0	0	-1.775	-1.335	0	3.58	1.04	3.63	1
neutral		S405L	0	0	0	0	1	1	0	0	0	0	1	1	2.09	2.44	3.16	8.29	7.634	121.198	22.32	8.46	28.6	10.8	0	-2	0	0	1	19	18	0.07672	0.12498	-0.2024	3.2914	-2	145	0.2154	0.0099	-0.2055	3.4406	0	-2.6644	2.755	13.87	0.66	3.08	0.83	0
neutral		R461C	0	0	0	1	0	0	0	0	1	0	1	1	3.77	3.52	5.62	5.07	14.499	19.224	37.57	42.05	18.7	20.9	0	0	0	0	1	15	15	0.05674	0.0688	-2.8017	-4.0088	-3	180	0.4744	0.0009	-0.4735	2.4122	0	-6.3388	-0.554	16.02	1.1	19.92	1.21	0
neutral		R463C	0	0	0	1	0	0	0	0	1	0	1	1	0.65	0.7	0.69	2.22	101.099	335.981	132.95	110.25	66.1	54.8	0	0	0	0	1	15	17	0.01668	0.02362	-2.2718	1.758	-3	180	0.2215	0.0039	-0.2176	3.4667	0	-2.3381	-2.024	52.73	0.67	44.14	1.08	0
neutral		A468V	0	1	0	0	0	0	1	0	0	0	1	1	12.99	8.46	1.94	6.85	67.184	72.352	20.52	13.78	29.6	19.9	0	0	0	0	1	20	19	0.08278	0.06346	2.5958	2.4159	0	64	0.1415	0.1146	-0.0269	3.9479	0	-8.6303	-2.227	16.93	-0.1	13.55	0.06	1
neutral		D521E	1	0	0	0	0	1	0	0	0	0	1	1	0.87	1.16	1.25	0.35	14.292	1.279	38.07	52.97	37.1	51.6	-1	-1	0	0	1	14	12	0.0352	0.0439	-0.0534	-2.8771	2	45	0.5222	0.0097	-0.5125	2.2044	0	-4.4038	2.419	26.47	1.28	32.14	0.72	0
neutral		E552Q	0	0	1	0	0	0	0	1	0	0	1	1	1.02	0.09	3.18	2.22	1.498	1.779	93.02	63.61	69	47.2	1	-1	0	0	1	14	14	0.0342	0.02596	2.7443	-0.3198	2	29	0.1264	0.0718	-0.0546	3.8877	0	0.0272	0.802	61.76	0.19	36.52	0.42	0
disease	RDP	T613M	0	0	0	1	0	0	0	0	1	0	1	1	9.11	1.19	5.14	1.51	227.073	144.337	0	29.35	0	28.9	-1	0	0	0	1	23	21	0.17464	0.02142	-3.1162	-2.3401	-1	81	1	0	-1	0	0	-3.091	-1.629	0	-0.25	20.33	-0.1	1
neutral		V642I	0	0	1	0	0	0	0	0	0	1	1	1	5.79	0.17	3.86	0.32	0.389	98.323	66.31	60.94	58	53.3	0	0	0	0	1	14	13	0.08056	0.0502	2.771	2.2848	3	29	0.7829	0.1299	-0.653	1.1336	0	-0.8075	0.995	40.73	0.42	41.34	0.21	1
neutral		D659N	0	0	0	1	0	0	0	0	1	0	1	1	3.4	0.78	1.02	1.61	6.568	6.098	66.72	73.56	65	71.6	0	0	0	0	1	16	12	0.02612	0.02236	-3.7146	-0.1799	1	23	0.1997	0.002	-0.1977	1.7396	0	2.9735	1.858	48.52	0.27	54.82	0.17	1
disease	RDP	S684F	1	0	0	0	0	1	0	0	0	0	1	0	0.26	0.87	3.68	3.34	148.603	117.393	26.04	7.4	33.3	9.5	0	0	0	0	1	16	22	0.08972	0.07844	0.6736	6.0466	-2	155	0.4836	0.0018	-0.4818	2.1505	0	-6.7138	-0.256	19.26	1.47	6.93	1.2	0
neutral		G699R	1	0	0	0	0	1	0	0	0	0	1	1	3.24	11.43	22.49	2.44	172.296	60.78	35.35	12.55	109.3	38.8	0	0	0	0	1	12	11	0.16	0.18438	18.9474	30.2631	-2	125	0.6007	0.0032	-0.5975	1.7251	0	-1.4224	3.119	61.29	1.62	23.84	1.86	1
disease	AHC	G706R	0	1	0	0	0	1	0	0	0	0	1	1	12.18	21.7	346.44	6.1	74.059	63.715	0	0	0	0	0	1	0	0	1	28	29	0.26322	0.22486	21.8804	199.677	-2	125	1	0	-1	0	0	0.1977	-1.401	0	1.64	0	1.35	0
disease	AHC	G755C	0	0	0	1	0	0	0	0	1	0	1	1	6.32	11.26	1.47	12.81	38.635	32.231	0	0	0	0	2	1	0	0	1	25	23	0.16208	0.20644	17.3317	12.5423	-3	159	1	0	-1	0	0	1.9199	-2.08	0	0.21	1.14	0.22	0
disease	AHC	G755S	0	0	0	1	0	0	0	0	1	0	1	1	0.87	1.98	2.32	0.51	18.37	175.123	0	0	0	0	2	1	0	0	1	25	23	0.18924	0.10004	10.5607	6.8241	0	56	1	0	-1	0	0	1.8402	-1.207	0	1.03	1.14	1.23	0
disease	RDP	R756H	0	0	0	1	0	0	0	0	1	0	1	1	1.23	2.19	0.36	3.65	16.867	10.365	16.61	16.88	8.3	8.4	1	-2	0	0	1	21	20	0.03196	0.06714	-1.1723	-188.934	0	29	1	0	-1	0	0	-4.5887	3.586	6.25	0.87	6.25	0.81	1
disease	RDP	I758S	0	0	0	1	0	0	0	0	1	0	1	1	3.7	12	1.08	7.72	120.103	125.673	5.03	0.45	3.6	0.3	0	0	0	0	1	24	25	0.04602	0.13164	0.2212	-13.1915	-2	142	0.7827	0.0004	-0.7823	0.8736	0	1.6745	1.307	3.31	3.33	0	2	1
disease	AHC	L770R	0	0	0	1	0	0	0	0	1	0	1	1	0.9	7.17	0.03	0.43	1	125.271	14.04	0	9.9	0	1	0	0	0	1	23	24	0.06804	0.08486	1.0142	2.5889	-2	102	0.6762	0.0007	-0.6755	1.1485	1	-4.6272	0.766	6.21	1.13	0	1.78	1
disease	AHC	T771I	0	0	0	1	0	0	0	0	1	0	1	1	0.15	0.46	0.03	1.67	130.977	105.297	0	1.54	0	1.5	0	1	0	0	1	29	27	0.09384	0.11362	1.8718	18.6779	-1	89	0.3966	0.0077	-0.3889	2.6758	1	0.0474	-3.591	0	-0.42	1.31	0.14	0
disease	AHC	T771N	0	0	0	1	0	0	0	0	1	0	1	1	0.88	2.65	2.23	0.65	130.87	114.008	0	1.54	0	1.5	1	2	0	0	1	29	27	0.1112	0.042	2.1452	-7.2681	0	65	0.3966	0.0207	-0.3759	2.6758	1	3.0883	-2.224	0	1.25	1.31	1.26	0
disease	AHC	S772R	0	0	0	1	0	0	0	0	1	0	1	1	7.3	0.44	6.86	0.51	138.557	12.383	0.1	0.4	0.1	0.5	-1	1	0	0	1	27	27	0.1301	0.12556	28.172	17.6425	-1	110	0.5794	0.0056	-0.5738	2.1274	1	-3.4046	-6.742	0	0.36	0	0.43	0
disease	AHC	N773I	0	0	0	1	0	0	0	0	1	0	1	1	0.57	3.54	9.42	8.79	13.883	15.889	3.04	5.36	2.9	5	-1	-1	0	0	1	25	25	0.09402	0.0998	-16.9099	0.4573	-3	149	0.9413	0.0003	-0.941	0.4997	1	0.336	-2.089	2.42	-0.35	1.21	-0.38	1
disease	AHC	N773S	0	0	0	1	0	0	0	0	1	0	1	1	2.98	1.06	0.56	2.01	16.072	306.314	3.04	5.36	2.9	5	-2	-1	0	0	1	25	25	0.08626	0.04846	-32.4814	-0.2216	1	46	0.9413	0.0041	-0.9372	0.4997	1	-5.9324	-0.151	2.42	1.07	1.21	1.04	1
disease	RDP	F780L	0	0	0	1	0	0	0	0	1	0	1	1	0.85	1.44	0.44	1.7	6.979	7.63	12.85	4.17	7.8	2.5	0	0	0.05	-0.03	1	22	25	0.03528	0.03006	-4.4809	0.4209	0	22	0.4004	0.0262	-0.3742	2.005	1	1.3426	-0.131	6.73	1.49	1.8	1.57	1
disease	AHC	D801N	0	0	0	1	0	0	0	0	1	0	1	1	2.68	4.48	6.6	1.01	1.46	102.692	0.67	5.11	0.7	5	1	0	0	0	1	23	23	0.06634	0.06878	-1.3128	-5.1042	1	23	0.3917	0.4673	0.0756	1.7595	1	-8.4345	-11.814	0	0.38	1.26	0.2	1
disease	RDP	D801Y	0	0	0	1	0	0	0	0	1	0	1	1	0.26	2.96	5.08	1.97	0.861	9.904	0.67	5.11	0.7	5	2	0	0	0.02	1	23	23	0.0766	0.17654	6.0984	2.5466	-3	160	0.3917	0.0017	-0.39	1.7595	1	-10.7151	-7.769	0	-0.6	1.26	-0.7	1
disease	AHC	L802P	0	0	0	1	0	0	0	0	1	0	1	1	1.14	0.74	0.71	6.12	111.876	211.679	13.81	42.74	9.8	30.3	0	0	0	0	1	20	19	0.20328	0.07164	11.6602	8.7876	-3	98	0.8467	0.0006	-0.8461	0.772	1	4.67	-2.51	8.8	2.68	29.52	1.7	1
disease	AHC	D805H	0	0	0	1	0	0	0	0	1	0	1	1	0.07	0.49	6.37	0.52	116.502	2.67	1.05	0	1	0	1	-1	0	0	1	24	28	0.07698	0.11664	-1.62	6.0336	-1	81	0.7888	0.0017	-0.7871	1.2917	1	-8.0848	-10.186	0	0.37	0	-0.06	0
disease	AHC	M806K	0	0	0	1	0	0	0	0	1	0	1	1	1.2	0.56	1.21	1.82	0.96	0.338	24.72	60.7	15.8	38.8	1	0	0	0	1	19	20	0.06398	0.03158	2.2701	0.1578	-1	95	0.0373	0.0085	-0.0288	2.7367	1	-6.7566	-2.124	13.27	1.56	29.99	0.78	1
disease	AHC	M806R	0	0	0	1	0	0	0	0	1	0	1	1	1.32	1.27	1.49	1.22	4.35	1.345	24.72	60.7	15.8	38.8	0	1	0	0	1	19	20	0.06992	0.0313	4.1407	0.3531	-1	91	0.0373	0.0073	-0.03	2.7367	1	-3.6807	-4.052	13.27	1.29	29.99	0.84	1
disease	AHC	P808L	0	0	0	1	0	0	0	0	1	0	1	1	14.34	22.02	4.39	7.26	18.865	25.792	0.13	0.3	0.1	0.2	0	1	0	0	1	25	26	0.12856	0.19194	-5.6718	-7.005	-3	98	0.6638	0.1217	-0.5421	1.9617	1	4.6079	-1.293	0	-0.81	0	-0.57	1
disease	AHC	I810N	0	0	0	1	0	0	0	0	1	0	1	1	0.82	0.14	0.23	1.74	115.261	128.364	2.32	30.88	1.7	22.4	0	0	0	0	1	22	20	0.06544	0.03826	0.6596	-9.8383	-3	149	0.3818	0.0013	-0.3805	2.2022	1	-3.5651	2.343	1.66	2.66	17.68	1.11	0
disease	AHC	I810S	0	0	0	1	0	0	0	0	1	0	1	1	0.52	0.55	2.07	5	124.278	128.633	2.32	30.88	1.7	22.4	0	0	0	0	1	22	20	0.024	0.03522	1.4373	-10.4184	-2	142	0.3818	0.0021	-0.3797	2.2022	1	4.1247	4.616	1.66	2.65	17.68	1.46	0
disease	AHC	S811P	0	0	0	1	0	0	0	0	1	0	1	1	14.63	16.97	4.05	16.83	116.53	146.792	0	0.57	0	0.7	-2	-1	0	0	1	26	25	0.2773	0.38022	7.0207	17.0053	-1	74	0.3733	0.0627	-0.3106	2.145	1	2.7528	-3.794	0	1.72	0.77	1.81	0
disease	AHC	E815K	1	0	0	0	0	1	0	0	0	0	1	1	0.32	2.23	1.87	2.27	4.706	64.297	0.15	3.7	0.1	2.7	0	1	0	0	1	22	23	0.05508	0.08752	8.117	11.9021	1	56	0.5678	0.0156	-0.5522	2.0299	0	7.9666	0.979	0.54	0.47	3.76	0.41	0
neutral		R830Q	0	0	0	0	1	0	0	0	0	1	1	1	2.97	0.99	0.46	0.9	1.454	0.772	183.13	160.28	91	79.6	0	0	0	0	1	7	6	0.04744	0.01152	-1.0794	-0.7784	1	43	0.1419	0.0929	-0.049	3.3572	0	-8.0378	0.986	82.42	-0.06	71.48	0.08	0
disease	AHC	L839P	0	0	0	1	0	0	0	0	1	0	1	1	2.97	7.98	1.33	2.72	212.246	202.542	0	0.81	0	0.6	-1	0	0	0	1	21	22	0.20246	0.11828	9.4688	10.1265	-3	98	0.4467	0.0107	-0.436	2.9217	1	4.6854	2.006	0	3.6	0.52	3.29	1
neutral		G854V	0	0	0	1	0	0	0	0	1	0	1	1	2.5	4.17	3.33	0.67	65.422	63.062	1.65	0	5.1	0	0	0	0.03	3.37	1	24	25	0.1187	0.25866	5.0895	6.5369	-3	109	0.215	0.0543	-0.1607	3.1017	1	-5.1935	-0.652	0	-0.06	0	0.42	0
neutral		V885I	0	0	0	0	1	1	0	0	0	0	1	1	2.96	1.85	7.28	11	4.655	5.758	48.87	99.44	42.8	87	1	0	0	0	1	14	13	0.09748	0.1037	1.6783	2.3717	3	29	0.0726	0.0579	-0.0147	4.1264	0	-9.708	-0.25	24.32	0.65	55.93	0.2	1
disease	AHC	G893R	0	0	0	0	1	1	0	0	0	0	1	1	0.68	21.14	10.12	0.61	173.113	73.169	20.75	0	64.2	0	0	0	0	0	1	7	16	0.10504	0.18408	15.6887	13.9086	-2	125	1	0	-1	0	0	-0.0525	-0.111	56.75	1.44	0	0.63	0
disease	AHC&RDP	D923N	0	0	0	1	0	0	0	0	1	0	1	1	1.58	3.68	6.05	2.72	2.822	3.361	0	1.16	0	1.1	-1	0	0.33	9.82	0	27	26	0.07488	0.02368	0.7117	0.5514	1	23	0.3482	0.2568	-0.0914	3.0122	1	-5.1175	-5.968	0	0.43	1.26	0.55	0
disease	AHC	D923Y	0	0	0	1	0	0	0	0	1	0	1	1	0.85	6.12	2.63	1.72	104.537	3.475	0	1.16	0	1.1	-1	0	0.33	93.97	0	27	26	0.13086	0.1858	30.6636	11.0518	-3	160	0.3482	0.0526	-0.2956	3.0122	1	-5.2639	-2.601	0	-0.58	1.26	-0.66	0
disease	AHC	C927Y	0	0	0	1	0	0	0	0	1	0	1	1	10.55	17.06	2.01	10.65	2.689	9.75	0	9.84	0	10.2	0	1	0.33	1.56	1	30	27	0.15544	0.1523	4.2026	13.9113	-2	194	0.0928	0.0065	-0.0863	3.5844	1	5.2232	-4.546	0	0.07	5.48	0.13	1
disease	AHC	G947R	0	0	0	1	0	0	0	0	1	0	1	1	9.02	11.57	3.56	9.36	53.134	76.11	0	1.63	0	5	1	0	0.02	-0.02	1	22	19	0.15162	0.0847	18.0587	-6.3471	-2	125	0.64	0.0012	-0.6388	1.3953	1	-0.5297	0.707	0	0.66	1.14	1.76	0
disease	AHC	A955D	0	0	0	1	0	0	0	0	1	0	1	1	2.28	1.23	3.45	2.73	63.597	179.701	0	0.08	0	0.1	0	0	0	0	1	25	24	0.13888	0.024	3.0826	10.3682	-2	126	0.2076	0.0655	-0.1421	3.7679	1	5.5128	3.523	0	1.2	0	1.28	0
neutral		P962H	0	0	0	0	1	0	0	0	0	1	1	1	1.76	14.79	1.89	2.43	92.536	166.496	117.02	83.52	97.6	69.7	0	1	0	0	1	8	8	0.0381	0.1133	-5.9021	-7.5198	-2	77	0.4693	0.0052	-0.4641	2.6115	0	2.4698	1.641	86.51	0.54	74.93	0.45	0
neutral		G963S	0	0	0	0	1	0	0	0	0	1	1	1	5.58	23.32	0.93	4.48	173.144	179.364	32.13	28.84	99.4	89.2	0	0	0	0	1	10	8	0.0572	0.1093	8.5249	16.3443	0	56	0.1903	0.1244	-0.0659	3.4318	0	1.3462	-0.346	49.94	1.33	46.54	0.09	0
disease	AHC	D992Y	0	0	0	1	0	0	0	0	1	0	1	1	2.52	1.38	5.64	0.65	88.306	4.217	5.52	3.62	5.4	3.5	0	-1	0	0.26	1	25	22	0.07514	0.05194	8.225	-5.0021	-3	160	0.8071	0.0035	-0.8036	1.3597	1	-4.6182	-0.67	4.41	-0.03	3.15	0.34	1
Feature			Description
ss_wt			The secondary structure of the mutation site in the wildtype protein. Values could be {H,C,T,G,B,E}
ss_equal			Whether the secondary structures of the mutation site are the same between in the wildtype protein and in the variant protein
ss3_equal			Whether the secondary structures of the mutation site plus its 2 neighboring residues are the same between in the wildtype protein and in the variant protein
absdiff_chi1			The absolute value of the difference of the χ1 angles of the mutation site between in the variant protein and the corresponding wildtype protein in
absdiff_phi			Same as above except for φ angles
absdiff_psi			Same as above except for ψ angles
nac5			The total-sidechain absolute solvent accessibility of the mutation site in wildtype protein, calculated by NACCESS
nac7			The total-sidechain relative solvent accessibility of the SAP site in wildtype protein, calculated by NACCESS
diff_hbond			The difference of the putative hydrogen bonds formed by the mutation site residue between in the variant protein and the corresponding wildtype protein, calculated by HBPLUS
tango_wt			The TANGO score of the SAP site residue in the wildtype protein
diff_tango			The difference of TANGO scores (aggregation) of the mutation site between in the variant protein and in the corresponding wildtype protein
frag_equal			Whether the mutation altered the propensity of beta-aggregation of a small sequence fragment
cbeta_wt			The Cβ density of the mutation site in wildtype protein
back5			The backbone RMSD of 5 consecutive residues at the mutation site between the variant protein and the corresponding wildtype protein
diff_energy			The difference of the energy scores between the variant protein and the corresponding wildtype protein, evaluated by MODELLER
blosum			The BLOSUM62 score of the mutation substitution
grantham			The GRANTHAM score of the SAP substitution
wt_freq			The wildtype residue frequency in the multiple sequence alignment
mt_freq			The variant residue frequency in the multiple sequence alignment
diff_freq			The difference between variant residue frequency and wildtype residue frequency
conserv			The conservation score of the mutation site
transmem			Whether the mutation site is in the transmembrane region
Foldx_stab			The difference of stability between variant protein and wildtype protein, calculated by Foldx
PoPMuSic_Acc			The solvent accessibility of mutation site, calculated by PoPMuSic
PoPMuSic_DDGp			The free energy change when inducing mutation, calculated by PoPMuSic
SCpred_inStabCenter			Whether mutation site is located in stability center, calculated by Scpred
MW_wt			The molecualr weight of residue in the wildtype protein
MW_mt			The molecualr weight of residue in the variant protein
bulk_wt			The residue size of mutation site in the wildtype protein
bulk_mt			The residue size of mutation site in the variant protein
polarity_wt			The polarity of residue in the wildtype protein
polarity_mt			The polarity of residue in the variant protein
flex_wt			The flexibility of residue in the wildtype protein
flex_mt			The flexibility of residue in the variant protein
Hphob3_wt			The hydrophobicity of residue in the wildtype protein
Hphob3_mt			The hydrophobicity of residue in the variant protein
DisEMBL_COILS			The aggregation property of residue, calculated by DisEMBL
DisEMBL_HOTLOOPS			Same as above
DisEMBL_REM465			Same as above
dist_metal			The distance to metal pocket from mutation site
distChange_metal			The difference of distance to metal pocket between wildtype protein and variant protein
dist_around			The minimal distance to around atoms from mutation site
distChange_around			The difference of minimal distance to around atoms between wildtype protein and variant protein
dist_ATP			The distance to ATP binding site from mutation site
dist_transm			The minimum distance to transmembrane regions from mutation site
[truncated: 24 more columns]
