# Supplementary material for: ATP1A3 Mutations and Genotype-Phenotype Correlation of Alternating Hemiplegia of Childhood in Chinese Patients
Source: PLoS One. 2014 May 19;9(5):e97274. doi: 10.1371/journal.pone.0097274 (PMC4026576; doi:10.1371/journal.pone.0097274)
Supplement: Table S3 — Correlation and discrimination effect between each molecular effect with mutation categories. (A) Discriminative features for neutral variants versus disease mutations. (B) Discriminative features for AHC missense versus RDP missense. The ‘Spearman's rho’ was the spearman correlation between features with category, ‘Pvalue of term in logistic regression’ was the P-value of term in logistic regression between features with category, ‘Selected Frequency’ was the selected frequency at robust feature selection procedure, and ‘Feature class’ meant the class each feature belonging to. (XLSX) [file pone.0097274.s005.xlsx]

## Sheet: Table S3
A. Feature selection for disease associated mutations versus neutral variants							B. Feature selection for AHC associated mutations versus RDP associated mutations
Feature	Spearman's rho	Pvalue of term in logistic regression	Selected Frequency	Feature class			Feature	Spearman's rho	Pvalue of term in logistic regression	Selected Frequency	Feature class
nac5_E1	0.815954	0.00404482	995	solvent accessbility			transmem	-0.373786	0.0248708	6325	secondary structure
nac7_E1	0.806786	0.00177008	3593	solvent accessbility			diff_energy_E1	-0.361178	0.206246	722	stability
cbeta_wt_E2	-0.795061	0.00372357	8306	solvent accessbility			dist_transm_E2	0.346968	0.165069	773	distance to metal
PoPMuSiC_Acc_E1	0.790808	0.00282955	325	solvent accessbility			dist_transm_E1	0.346968	0.140042	739	distance to metal
cbeta_wt_E1	-0.776792	0.00121622	2488	solvent accessbility			flex_mt	-0.341208	0.0270336	4922	stereo-chemistry property
nac7_E2	0.74785	0.00411652	2362	solvent accessbility			back5_E1	-0.317837	0.067702	2822	stereo-chemistry property
dist_metal_E2	0.731396	0.00185656	4220	distance to metal			distChange_metal_E1	0.288943	0.338329	1833	distance to metal
PoPMuSiC_Acc_E2	0.725311	0.00299726	376	solvent accessbility			dist_metal_E1	0.284213	0.14036	444	distance to metal
dist_metal_E1	0.722254	0.00142136	2147	distance to metal			nac5_E1	0.281863	0.614675	832	solvent accessbility
nac5_E2	0.715723	0.00669845	513	solvent accessbility			DisEMBL_REM465	-0.279396	0.223683	4200	secondary structure
dist_transm_E1	0.670233	0.00203032	136	distance to metal			SCpred_inStabCenter	0.264358	0.11371	3049	stability
dist_transm_E2	0.665611	0.00262007	1629	distance to metal			cbeta_wt_E1	-0.261834	0.297568	531	solvent accessbility
ss_wt_E1_H	-0.593846	0.00101411	963	secondary structure			MW_wt	0.259698	0.0472182	3868	stereo-chemistry property
ss_wt_E2_H	-0.593846	0.00101411	811	secondary structure			FoldX_stab_E2	0.250417	0.157831	2536	stability
conserv	0.585384	0.00266562	4745	conservation			PoPMuSiC_Acc_E1	0.246306	0.953592	231	solvent accessbility
DisEMBL_REM465	0.548547	0.00474131	1823	secondary structure			nac7_E1	0.242676	0.885697	47	solvent accessbility
DisEMBL_HOTLOOPS	0.48455	0.0155023	299	secondary structure			diff_energy_E2	-0.240786	0.290267	2265	stability
transmem	-0.465989	0.0143032	59	secondary structure			dist_metal_E2	0.236041	0.199591	14	distance to metal
DisEMBL_COILS	0.434267	0.0090037	268	secondary structure			dist_ATP	-0.231224	0.0927849	904	distance to metal
wt_freq	-0.429891	0.0181934	81	stereo-chemistry property			blosum	0.200998	0.233106	1634	conservation
ss_wt_E2_T	0.414208	0.991862	9	secondary structure			dist_around_E2	-0.197593	0.404999	1313	stereo-chemistry property
ss_wt_E1_T	0.414208	0.991862	6	secondary structure			Hphob3_mt	-0.194999	0.226219	1140	stereo-chemistry property
mt_freq	0.402431	0.894706	77	amino acid composition			polarity_wt	0.192182	0.211323	957	stereo-chemistry property
back5_E1	-0.388456	0.0202868	327	stereo-chemistry property			distChange_metal_E2	0.187813	0.325039	449	distance to metal
FoldX_stab_E2	0.351895	0.0371213	198	stability			ss3_equal_E2	-0.178188	0.283575	1919	secondary structure
tango_wt	-0.349785	0.401288	274	aggregation			diff_tango	-0.162608	0.659145	162	aggregation
diff_freq	0.347501	0.038564	19	amino acid composition			ss_wt_E1_T	-0.153112	0.993461	826	secondary structure
back5_E2	-0.315335	0.130906	113	stereo-chemistry property			grantham	-0.149468	0.283982	1831	conservation
frag_equal	0.312984	0.992892	1191	aggregation			bulk_wt	0.143198	0.281361	1180	stereo-chemistry property
dist_ATP	-0.278845	0.418449	1	distance to metal			polarity_mt	-0.1404	0.67668	270	stereo-chemistry property
blosum	0.27139	0.0670423	8	conservation			frag_equal	0.130931	0.994348	38	aggregation
grantham	-0.270168	0.0722303	214	conservation			nac5_E2	0.130335	0.628152	405	solvent accessbility
diff_hbond_E2	-0.251823	0.15613	1210	stereo-chemistry property			distChange_around_E1	-0.130024	0.675495	2930	stereo-chemistry property
ss_wt_E1_G	0.251124	0.992082	122	secondary structure			bulk_mt	0.125876	0.538762	678	stereo-chemistry property
ss_wt_E1_E	0.251124	0.992082	101	secondary structure			conserv	-0.120974	0.44362	138	conservation
ss_wt_E2_E	0.251124	0.992082	88	secondary structure			PoPMuSiC_Acc_E2	0.116366	0.611911	275	solvent accessbility
distChange_metal_E2	0.246784	0.0841678	1418	distance to metal			absdiff_psi_E1	-0.110766	0.520487	108	stereo-chemistry property
SCpred_inStabCenter	-0.238095	0.141225	601	stability			diff_hbond_E2	-0.110213	0.414559	153	stereo-chemistry property
MW_mt	-0.224742	0.164565	1199	stereo-chemistry property			cbeta_wt_E2	-0.106771	0.614006	82	solvent accessbility
PoPMuSiC_DDGp_E2	-0.207959	0.226931	78	stability			ss_wt_E1_C	0.103653	0.507402	544	secondary structure
distChange_metal_E1	0.205653	0.13307	555	distance to metal			back5_E2	-0.10113	0.456656	305	stereo-chemistry property
dist_around_E1	-0.201165	0.666817	95	stereo-chemistry property			absdiff_psi_E2	0.0963215	0.840776	434	stereo-chemistry property
diff_energy_E1	-0.191943	0.12138	21	stability			nac7_E2	0.0917971	0.661785	158	solvent accessbility
flex_wt	0.180904	0.605646	56	stereo-chemistry property			absdiff_phi_E1	-0.0867025	0.570835	86	stereo-chemistry property
ss_wt_E2_C	0.175454	0.2855	16	secondary structure			wt_freq	0.0822625	0.781267	142	stereo-chemistry property
ss_wt_E2_G	0.175219	0.994421	NA	secondary structure			tango_wt	-0.0780481	0.617878	98	aggregation
diff_tango	-0.170232	0.465899	31	aggregation			DisEMBL_HOTLOOPS	-0.0770747	0.60996	38	secondary structure
absdiff_phi_E2	-0.164523	0.767039	5	stereo-chemistry property			ss_wt_E1_H	0.075	0.626385	137	secondary structure
diff_energy_E2	-0.155382	0.513611	79	stability			ss_wt_E2_T	-0.0737711	0.994973	193	secondary structure
ss3_equal_E2	0.150188	0.994527	1068	secondary structure			ss_equal_E2	0.0737711	0.994973	113	secondary structure
bulk_wt	0.149668	0.714383	55	stereo-chemistry property			ss_wt_E1_E	-0.0737711	0.994973	4	secondary structure
Hphob3_wt	0.14543	0.243706	16	stereo-chemistry property			DisEMBL_COILS	-0.0529889	0.676717	854	secondary structure
PoPMuSiC_DDGp_E1	-0.130306	0.379696	209	stability			absdiff_chi1_E1	0.0529728	0.78938	1474	stereo-chemistry property
dist_around_E2	-0.123423	0.832834	1875	stereo-chemistry property			diff_hbond_E1	0.0517294	0.617282	822	stereo-chemistry property
MW_wt	0.108221	0.477158	34	stereo-chemistry property			Foldx_stab_E1	-0.0433414	0.665928	501	stability
ss_wt_E1_C	0.106511	0.510784	57	secondary structure			dist_around_E1	0.0409645	0.649688	451	stereo-chemistry property
polarity_wt	0.0968878	0.283782	7	stereo-chemistry property			PoPMuSiC_DDGp_E2	0.0385272	0.990357	241	stability
absdiff_phi_E1	0.0891344	0.692629	22	stereo-chemistry property			mt_freq	-0.0338767	0.434316	1533	amino acid composition
Hphob3_mt	0.0782837	0.729114	6	stereo-chemistry property			Hphob3_wt	0.0219297	0.584896	789	stereo-chemistry property
Foldx_stab_E1	-0.0776912	0.529008	42	stability			ss_wt_E2_H	0.0200546	0.895456	13	secondary structure
flex_mt	0.0757056	0.715762	9	stereo-chemistry property			flex_wt	0.0195491	0.731813	273	stereo-chemistry property
distChange_around_E1	0.0731211	0.826661	2	stereo-chemistry property			distChange_around_E2	-0.0192636	0.89118	34	distance to metal
absdiff_psi_E1	-0.0594109	0.468895	33	stereo-chemistry property			ss_wt_E2_C	0.0130066	0.932054	203	secondary structure
distChange_around_E2	-0.0548436	0.939783	547	distance to metal			diff_freq	-0.00967536	0.987002	166	amino acid composition
absdiff_chi1_E2	-0.0457007	0.399338	7	stereo-chemistry property			absdiff_chi1_E2	0.00963143	0.814188	827	stereo-chemistry property
diff_hbond_E1	0.0304706	0.8635	9	stereo-chemistry property			absdiff_phi_E2	-0.00963143	0.698944	365	stereo-chemistry property
polarity_mt	-0.0275321	0.773455	6	stereo-chemistry property			MW_mt	0.00484137	0.970363	262	stereo-chemistry property
bulk_mt	-0.0274985	0.96154	146	stereo-chemistry property			PoPMuSiC_DDGp_E1	-0.0048159	0.937635	532	stability
absdiff_psi_E2	0.0182821	0.805899	80	stereo-chemistry property
absdiff_chi1_E1	0.00457007	0.584031	29	stereo-chemistry property
ss_equal_E2	NA	NA	NA	secondary structure
